# Supplementary material for: Standardization of Quantitative Plaque-Based Viral Assays for Orthoflavivirus Cacipacoré
Source: Viruses. 2025 Oct 10;17(10):1355. doi: 10.3390/v17101355 (PMC12568257; doi:10.3390/v17101355)
Supplement: Supplementary file 1 [file viruses-17-01355-s001.zip]

Archive with 1 entries (1 files):
- viruses-3815546-supplementary.pdf
